# Supplementary material for: Influence of Hydroxytyrosol Acetate Enrichment of an Oil Rich in Omega-6 Groups on the Evolution of Its Oxidation and Oxylipin Formation When Subjected to Accelerated Storage. A Global Study by Proton Nuclear Magnetic Resonance
Source: Antioxidants (Basel). 2022 Apr 6;11(4):722. doi: 10.3390/antiox11040722 (PMC9030202; doi:10.3390/antiox11040722)
Supplement: Supplementary file 1 [file antioxidants-11-00722-s001.zip]

Archive with 1 entries (1 files):
- antioxidants-1666129-supplementary.pdf
